# Supplementary material for: Emerging Tuberculosis Pathogen Hijacks Social Communication Behavior in the Group-Living Banded Mongoose (Mungos mungo)
Source: mBio. 2016 May 10;7(3):e00281-16. doi: 10.1128/mBio.00281-16 (PMC4895101; doi:10.1128/mBio.00281-16)
Supplement: Data Set S1 — Mycobacterial interspersed repetitive unit-variable number of tandem repeat (MIRU-VNTR) results for Mycobacterium mungi-positive samples. Download [file mbo003162822sd1.xlsx]

## Sheet: Sheet1
Animal ID	VNTR 0154 (MIRU02)	VNTR 0580 (MIRU04)	VNTR 0960 (MIRU10)	VNTR 1644 (MIRU16)	VNTR 2059 (MIRU20)	VNTR 2531 (MIRU23)	VNTR 2687 (MIRU24)	VNTR 2996 (MIRU26)	VNTR 3007 (MIRU27)	VNTR 3192 (MIRU31)	VNTR 4348 (MIRU39)	VNTR 0802 (MIRU40)	VNTR 0424	VNTR 0577	VNTR 1955	VNTR 2163b (QUB-11B)	VNTR 2165 (ETR A)	VNTR 2347	VNTR 2401	VNTR 2461	VNTR 3171	VNTR 3690	VNTR 4156	VNTR 4052 (QUB-26)	MIRU-1	MIRU-2
BM9209	2	3	2	3	-	4	2	4	-	-	-	1	2	-	-	1	-	3	4	-	3	-	1	-	2323-424---1	2--1-34-3-1-
BM9909	2	3	5	3	2	4	2	4	3	-	2	1	3	3	3	1	6	3	4	4	3	2	1	-	235324243-21	33316344321-
BM10109	2	3	5	3	2	4	2	4	3	-	2	1	3	3	3	1	6	3	5	4	3	2	3	-	235324243-21	33316354323-
BM10109	2	3	5	3	2	4	2	4	3	-	2	1	3	3	3	1	6	3	5	4	3	2	3	-	235324243-21	33316354323-
BM10109	2	3	5	3	-	4	2	-	-	-	2	1	3	-	-	1	-	3	5	4	3	2	-	-	2353-42---21	3--1-35432--
BM10909	-	-	-	-	-	-	-	-	-	-	-	-	-	-	-	-	-	3	-	-	-	-	-	-	------------	-----3------
BM10809	-	-	-	-	-	-	-	-	-	-	-	-	-	-	-	-	-	4	-	2	3	-	-	-	------------	-----4-23---
BM14610	2	3	-	-	-	4	2	4	-	-	2	1	-	-	-	-	-	-	5	-	-	-	3	-	23---424--21	------5---3-
BM14610	-	3	-	-	-	-	-	-	-	-	-	-	-	-	-	-	-	-	-	-	-	-	-	-	-3----------	------------
BM17511	2	3	5	3	2	4	2	4	3	8	2	1	3	3	3	1	6	3	4,5	4	3	2	3	b	235324243821	333163(4,5)4323b
BM17711	-	3	-	-	-	-	-	-	-	-	-	1	-	-	-	-	-	-	-	-	-	-	-	-	-3---------1	------------
BM21012	-	-	-	-	-	-	-	-	-	-	-	1	-	-	-	-	-	-	-	-	-	-	-	-	-----------1	------------
BM22513	2	3	-	-	-	5	-	-	-	-	-	1	-	-	-	-	-	-	-	-	-	-	-	-	23---5-----1	------------
BM22513	2	3	5	3	2	4	2	4	3	8	2	1	3	3	3	1	6	3	5	4	3	2	3	b	235324243821	33316354323b
BM22513	2	3	5	3	2	4	2	4	3	8	2	1	3	3	3	1	6	3	5	4	3	2	3	b	235324243821	33316354323b
BM22713	2	3	-	3	2	4	2	4	3	8	2	1	3	3	3	-	6	3	5	4	3	2	3	-	23-324243821	333-6354323-
BM22713	2	3	-	-	-	4	2	4	-	-	2	1	-	-	-	-	-	3	4	4	-	-	3	-	23---424--21	-----344--3-
BM23813	2	3	5	3	2	4	2	4	3	8	2	1	3	3	3	-	6	3	5	4	3	2	3	b	235324243821	333-6354323b
BM26614	-	3	-	-	-	-	-	4	-	-	-	1	-	-	-	-	-	-	-	-	-	-	-	-	-3-----4---1	------------
BM8809	-	-	-	-	-	-	-	-	-	-	2	1	-	-	-	-	-	-	-	-	-	-	-	-	----------21	------------
BM9209	2	3	5	3	2	4	2	4	3	8	2	1	3	3	3	1	6	3	4	4	3	2	3	b	235324243821	33316344323b
BM9909	2	3	-	-	-	4	-	4	-	-	2	1	-	-	-	-	-	-	-	-	-	-	-	-	23---4-4--21	------------
