# Supplementary material for: Emerging Tuberculosis Pathogen Hijacks Social Communication Behavior in the Group-Living Banded Mongoose (Mungos mungo)
Source: mBio. 2016 May 10;7(3):e00281-16. doi: 10.1128/mBio.00281-16 (PMC4895101; doi:10.1128/mBio.00281-16)
Supplement: Data Set S2 — Results of quantitative PCR assessment of Mycobacterium mungi DNA in mongoose tissues and secretions. Download [file mbo003162822sd2.xlsx]

## Sheet: Sheet1
Animal ID	Sample type	Weight	Source of DNA	DEC670 PCR control	Direct PCR IS6110 Cτ	Direct PCR Interpretation	Year Sampled	TB Number	Octal code
BM9209	Liver	Not Done	BACTEC 12b media	NA	NA	NA	2009	12-5851	672600000000671
BM9909	Lymph node	Not Done	MGIT media	NA	NA	NA	2009	12-5855	672600000000671
BM10109	Lymph node, superficial cervial	Not Done	MGIT media	NA	NA	NA	2009	12-5862	672600000000671
BM10109	Lymph node, mandibular	Not Done	MGIT media	NA	NA	NA	2009	12-5863	672600000000671
BM10109	Tissue	Not Done	MGIT media	NA	NA	NA	2009	12-5864	672600000000671
BM10909	Nose	0.07	Direct from tissue	34.1603	23.7606	Dectected	2009		Not Done
BM10809	Nose	0.05	Direct from tissue	36.6627	35.5954	Dectected	2009		Not Done
BM14610	Lung	0.38	Direct from tissue	35.9507	25.1104	Dectected			Not Done
BM14610	Spleen	0.16	Direct from tissue	U	30.63	Dectected			Not Done
BM17511	Pus	0.15	Direct from tissue	35.3038	20.8078	Dectected			Not Done
BM17711	Lung	0.17	Direct from tissue	34.5834	25.7661	Dectected			Not Done
BM21012	Nose	0.08	Direct from tissue	34.3774	27.64	Dectected			Not Done
BM22513	Spleen	0.22	Direct from tissue	37.0128	27.1681	Dectected			Not Done
BM22513	Lung	0.32	Direct from tissue	U	19.5302	Dectected			Not Done
BM22513	Liver	0.36	Direct from tissue	U	19.3237	Dectected			Not Done
BM22713	Spleen	0.29	Direct from tissue	35.9791	25.8122	Dectected			Not Done
BM22713	Lung	0.32	Direct from tissue	35.5722	25.1639	Dectected			Not Done
BM23813	Kidney	0.33	Direct from tissue	34.9534	23.5188	Dectected			Not Done
BM26614	Lung	0.33	Direct from tissue	34.6788	31.9301	Dectected			Not Done
BM8809	Nose	0.05	Direct from tissue	34.6945	24.572	Dectected			Not Done
BM9209	Lung	0.06	Direct from tissue	29.5956	18.4043	Dectected			Not Done
BM9909	Nose	0.06	Direct from tissue	35.1958	25.7744	Dectected			Not Done
BM10109	Anal Gland	0.06	Direct from tissue	U	32.7556	Dectected
BM10809	Anal Gland	0.01	Direct from tissue	35.2101	35.4822	Dectected
BM10909	Nose	0.01	Direct from tissue	35.372	U	Not Dectected
BM10909	Skin Lesion	0.02	Direct from tissue	38.2299	36.476	Dectected
BM11110	Anal Gland	0.07	Direct from tissue	38.405	U	Inhibited
BM11110	Nose	0.11	Direct from tissue	6.19239	32.5327	Dectected
BM11210	Anal Gland	0.03	Direct from tissue	37.018	35.4484	Dectected
BM11210	Bladder	0.02	Direct from tissue	35.1865	U	Not Dectected
BM11210	Nose	0.08	Direct from tissue	36.2766	25.9116	Dectected
BM11310	Bladder	0.1	Direct from tissue	36.8701	U	Not Dectected
BM11310	Kidney	0.1	Direct from tissue	36.2981	35.0747	Dectected
BM11310	Lung	0.13	Direct from tissue	5.15454	34.5261	Dectected
BM11310	Anal Gland	0.09	Direct from tissue	38.1933	U	Not Dectected
BM11910	Anal Gland	0.09	Direct from tissue	38.6381	U	Inhibited
BM14610	Liver	0.34	Direct from tissue	U	29.4071	Dectected
BM14610	Liver	0.29	Direct from tissue	37.4687	29.3696	Dectected
BM14610	Lung	0.25	Direct from tissue	35.1528	28.2927	Dectected
BM16210	Nose	0.06	Direct from tissue	37.6974	U	Not Dectected
BM16210	Spleen	0.14	Direct from tissue	5.05907	U	Inhibited
BM17511	Liver	0.3	Direct from tissue	U	35.4996	Dectected
BM17511	Skin Lesion	0.01	Direct from tissue	38.7476	31.2626	Dectected
BM17511	Spleen	0.25	Direct from tissue	5.10662	34.9568	Dectected
BM17711	Spleen	0.12	Direct from tissue	U	30.0976	Dectected
BM18111	Bladder	0.16	Direct from tissue	36.4106	U	Not Dectected
BM19812	Lung	0.3	Direct from tissue	36.3177	U	Not Dectected
BM19812	Nose	0.11	Direct from tissue	35.0095	29.9953	Dectected
BM19812	Spleen	0.37	Direct from tissue	6.184	35.4236	Dectected
BM20012	Lung	0.23	Direct from tissue	37.6321	33.6547	Dectected
BM20012	Spleen	0.08	Direct from tissue	36.3325	34.6492	Dectected
BM20412	Liver	0.26	Direct from tissue	5.56323	U	Inhibited
BM20412	Nose	0.07	Direct from tissue	36.6784	U	Not Dectected
BM20412	Spleen	0.13	Direct from tissue	U	28.5787	Dectected
BM20512	Anal Gland	0.11	Direct from tissue	5.23513	22.2246	Dectected
BM20512	Nose	0.06	Direct from tissue	33.0568	25.965	Dectected
BM20512	Skin Lesion	0.04	Direct from tissue	35.8324	22.7673	Dectected
BM21012	Anal Gland Secretion	0.0001	Direct from tissue	28.2492	U	Not Dectected
BM21913	Liver	0.26	Direct from tissue	U	U	Inhibited
BM22713	Liver	0.15	Direct from tissue	4.95861	31.4347	Dectected
BM22813	Liver	0.21	Direct from tissue	36.4242	19.2484	Dectected
BM23613	Anal Gland Secretion	0.0001	Direct from tissue	32.8128	35.5469	Dectected
BM23613	Bladder	0.01	Direct from tissue	36.1924	30.2244	Dectected
BM23613	Bladder	<0.01	Direct from tissue	35.7677	U	Not Dectected
BM23613	Nose	0.19	Direct from tissue	35.3395	28.1294	Dectected
BM24014	Anal Gland Secretion	0.0001	Direct from tissue	34.0838	U	Not Dectected
BM24114	Bladder	0.03	Direct from tissue	34.9031	U	Not Dectected
BM24214	Anal Gland Secretion	0.0001	Direct from tissue	31.4153	U	Not Dectected
BM25214	Anal Gland Secretion	0.0001	Direct from tissue	28.3752	U	Not Dectected
BM25214	Bladder	0.04	Direct from tissue	37.9294	U	Not Dectected
BM25214	Foot Lesion	<0.01	Direct from tissue	35.7906	U	Not Dectected
BM25814	Anal Gland Secretion	0.0001	Direct from tissue	29.6901	U	Not Dectected
BM26014	Spleen	0.15	Direct from tissue	37.1372	33.1295	Dectected
BM26614	Liver	0.16	Direct from tissue	5.0855	U	Inhibited
BM27114	Anal Gland	0.02	Direct from tissue	36.727	33.7606	Dectected
BM27114	Bladder	0.24	Direct from tissue	34.5947	34.1709	Dectected
BM27214	Nose	0.03	Direct from tissue	35.7879	33.1482	Dectected
BM28815	Anal Gland Secretion	0.0001	Direct from tissue	U	U	Inhibited
BM30615	Anal Gland Secretion	7e-05	Direct from tissue	38.21	35.346	Dectected
BM30915	Left Anal Gland Secretion	0.0001	Direct from tissue	33.5307	U	Not Dectected
BM31015	Left Anal Gland Secretion	0.0001	Direct from tissue	33.7136	U	Not Dectected
BM31015	Right Anal Gland Secretion	0.0001	Direct from tissue	33.2641	38.6839	Dectected
BM31115	Left Anal Gland Secretion	0.0001	Direct from tissue	32.6075	U	Not Dectected
BM31115	Right Anal Gland Secretion	0.0001	Direct from tissue	33.1824	U	Not Dectected
BM31215	Left Anal Gland Secretion	0.0001	Direct from tissue	31.9403	U	Not Dectected
BM31315	Right Anal Gland Secretion	0.0001	Direct from tissue	32.5883	U	Not Dectected
BM31315	Left Anal Gland Secretion	0.0001	Direct from tissue	31.9436	U	Not Dectected
BM31415	Anal Gland Secretion	0.0001	Direct from tissue	34.3597	U	Not Dectected
BM31415	Left Anal Gland Secretion	0.0001	Direct from tissue	31.7552	U	Not Dectected
BM31815	Right Anal Gland Secretion	0.0001	Direct from tissue	32.623	U	Not Dectected
BM9909	Bladder	0.12	Direct from tissue	34.6471	31.6909	Dectected
Standard curve
		10 ng			6110-2		14.8624
		10 ng			6110-2		14.8421
		10 ng			6110-2		14.7258
		1 ng			6110-2		18.872
		1 ng			6110-2		18.6807
		1 ng			6110-2		18.7414
		100 pg			6110-2		22.8299
		100 pg			6110-2		22.9468
		100 pg			6110-2		22.805
		10 pg			6110-2		27.8441
		10 pg			6110-2		27.7586
		10 pg			6110-2		27.7744
		1 pg			6110-2		31.2634
		1 pg			6110-2		31.7307
		1 pg			6110-2		31.5501
		100 fg			6110-2		35.6274
		100 fg			6110-2		35.6202
		100 fg			6110-2		33.2436
		Standard Curve
		Y-Intercept	R(superscript 2)	Slope
		14.8609	0.9927	-4.0938
